# Supplementary material for: Spatial transcriptomic profiling identifies lacrimal-gland-epithelial cell-driven mechanisms underlying autoimmunity in Sjögren’s disease
Source: Front Immunol. 2026 Mar 5;17:1759347. doi: 10.3389/fimmu.2026.1759347 (PMC12999407; doi:10.3389/fimmu.2026.1759347)
Supplement: Supplementary file 6 [file Supplementaryfile2.xlsx]

## Sheet: Acinar Epi
Gene	TSP-1-/-	WT	log2FoldChange	pvalue	padj
Gm14743	8.43683	17.385	-8.79027	4.88568e-47	3.77174e-44
Pnliprp1	2.9349	10.7015	-7.64565	3.05355e-56	2.80636e-53
Phyh	8.69308	11.4809	-2.86502	1.83936e-12	1.8684e-10
A2ml1	4.71344	7.2503	-2.53953	9.42425e-10	6.2937e-08
Padi2	3.17932	5.23202	-2.21088	3.81109e-35	2.16335e-32
Cyp2a4	5.8998	8.30112	-2.107	1.98457e-08	1.0699e-06
Adh1	5.64894	7.71996	-2.07856	6.81253e-10	4.62964e-08
Hmgn3	3.88408	5.76155	-2.05622	2.15272e-21	6.29508e-19
Dnase1	11.2005	12.6496	-2.02709	2.764e-12	2.7217e-10
Txnip	6.17581	8.05302	-1.93632	2.38109e-05	0.000602293
Scgb2b1	5.30914	7.09188	-1.9317	3.04986e-06	0.000100589
Calml3	3.39635	5.14975	-1.88379	6.03636e-23	1.87906e-20
Esp4	7.14855	8.93884	-1.84492	2.50816e-06	8.41869e-05
Smco4	3.91816	5.6865	-1.81465	1.57869e-10	1.18555e-08
Car6	10.465	12.1611	-1.81366	0.000536928	0.00837282
Irs2	4.06736	5.80521	-1.7722	2.99105e-09	1.8682e-07
Rap1gap	3.4361	4.87856	-1.68144	1.33276e-05	0.000359752
Cish	4.06228	5.66297	-1.68103	3.57937e-26	1.3285e-23
Trim24	4.59904	6.17159	-1.67531	3.12718e-24	1.09735e-21
Ces1d	5.11955	6.80305	-1.66009	1.12444e-08	6.36416e-07
Nup62cl	2.6939	4.26053	-1.65588	2.31597e-13	2.81121e-11
Akr1c18	6.04825	7.62753	-1.64031	6.84833e-08	3.29608e-06
Esp36	8.29002	9.96085	-1.63028	0.00103466	0.0142533
Hp	9.50943	11.1063	-1.61234	0.000648731	0.0097893
Jun	4.63364	6.17493	-1.57686	1.65637e-14	2.36799e-12
Esp8	3.38014	3.98489	-1.55283	0.000432739	0.00698316
Btbd35f1	5.96917	7.33539	-1.5491	9.29217e-81	1.63035e-77
Cd81	4.88982	6.26209	-1.51683	3.35488e-17	6.54033e-15
Atp13a4	3.48997	4.87447	-1.51126	1.31465e-15	2.07973e-13
Fdft1	4.02628	5.37214	-1.49634	3.80155e-32	1.93079e-29
Slc37a2	3.31342	3.97728	-1.49432	0.000499179	0.00789684
Ssxb10	3.45943	4.74147	-1.49027	1.59822e-20	4.28411e-18
Cyp2b19	3.06228	4.38082	-1.48729	7.2752e-14	9.68354e-12
AV320801	3.52725	4.81592	-1.46049	1.89901e-21	5.63861e-19
Fthl17b	3.78905	5.06967	-1.44893	4.0076e-25	1.45937e-22
Atp13a5	2.95693	4.27302	-1.4487	1.63693e-14	2.35767e-12
Dmbt1	5.69554	6.87856	-1.43375	0.00474493	0.0457886
Gm10058	6.2854	7.54368	-1.43247	3.15485e-68	3.58168e-65
Tox3	4.50499	5.86831	-1.41904	3.73097e-12	3.56474e-10
Rhox2a	3.27886	4.53916	-1.40864	3.47451e-16	5.83113e-14
Gm21466	5.45557	6.7016	-1.40476	3.08999e-47	2.48487e-44
Gdf5	3.30485	4.69116	-1.39353	8.20187e-07	3.07969e-05
Prol1	2.4517	3.54432	-1.39185	0.00229343	0.0265049
Tspan7	3.07241	4.27922	-1.38493	3.59508e-13	4.17983e-11
Slc39a8	3.04182	4.25424	-1.38036	1.47604e-14	2.15815e-12
Aox3	4.47096	5.85591	-1.36777	1.20715e-08	6.79243e-07
Wnk3	1.30485	2.48113	-1.36719	2.10609e-05	0.000542395
Btg2	4.64725	6.00562	-1.36397	4.86977e-09	2.93708e-07
Glb1l2	2.8314	4.04439	-1.36185	2.05067e-10	1.52223e-08
Ssxb9	3.33039	4.51833	-1.35283	1.27777e-16	2.28343e-14
Khdrbs3	3.41238	4.67243	-1.34937	8.57219e-15	1.27264e-12
Tspan3	3.77672	5.06967	-1.34858	1.83659e-13	2.24343e-11
Gstm1	5.40038	6.77259	-1.3335	1.43129e-13	1.8258e-11
Mfap3l	4.08746	5.30073	-1.30765	4.993e-16	8.23631e-14
H2al1a	4.45943	5.58996	-1.30079	1.95533e-23	6.18654e-21
Cldn34c2	4.01582	5.14975	-1.29389	1.06246e-18	2.35696e-16
Csrp2	4.20256	5.41222	-1.28742	2.84561e-13	3.39014e-11
Ncald	3.53459	4.58996	-1.27564	6.70591e-05	0.00145584
Slc16a12	2.80735	4	-1.27258	5.29599e-09	3.16448e-07
Magea8	3.71344	4.75933	-1.27049	3.04482e-16	5.15482e-14
Gm10439	4.40038	5.46216	-1.26893	1.1068e-23	3.62056e-21
Mageb6b1	3.06228	4.1565	-1.26711	2.22192e-11	1.92301e-09
Cdo1	5.77207	6.92679	-1.26653	1.66105e-19	4.2182e-17
Cldn8	3.94596	5.09099	-1.24019	1.57181e-12	1.61387e-10
Atf3	3.68732	4.81164	-1.23798	0.000106251	0.00214279
Rhox4a	3.58496	4.64386	-1.23622	1.2225e-16	2.20506e-14
B9d2	3.09245	4.18322	-1.2263	5.78324e-10	3.98631e-08
Arx	2.25239	3.3339	-1.21055	2.64118e-07	1.11056e-05
Myh14	3.4361	4.49185	-1.20651	1.62896e-14	2.35767e-12
Mageb11	2.19794	3.24793	-1.19653	6.77274e-07	2.59353e-05
Mid1	4.72632	5.69349	-1.18991	2.42807e-16	4.18408e-14
Furin	7.98701	9.11526	-1.17699	4.10505e-31	1.8425e-28
Magea4	2.37197	3.51307	-1.17455	0.000654971	0.00986802
Gsta3	6.41238	7.44432	-1.1723	1.23208e-05	0.000338575
St3gal4	3.41238	4.01495	-1.16	0.00283764	0.0309415
Gm16405	5.22769	6.21594	-1.13674	7.26044e-24	2.45836e-21
Samt2	2.61298	3.52356	-1.13253	6.3631e-07	2.44637e-05
Fthl17f	2.71989	3.65344	-1.12894	8.52435e-08	4.03235e-06
Emb	3.8314	4.9386	-1.12502	5.5991e-10	3.87321e-08
Gm6268	2	2.90689	-1.12478	1.57069e-05	0.000415834
Appl2	5.27667	6.25424	-1.11607	1.21201e-31	5.84795e-29
Dppa4	3.57075	4.52878	-1.10991	6.21066e-13	6.84947e-11
Cacna2d1	1.95693	2.89077	-1.0921	9.4378e-05	0.00194189
Nckap5	2.81943	3.79874	-1.07939	1.8635e-06	6.49198e-05
Abtb2	3.87254	4.76818	-1.07821	3.01776e-12	2.94156e-10
H2al1n	3.47478	4.38658	-1.07793	2.60832e-10	1.92139e-08
Gm35953	2.81943	3.70966	-1.07734	5.91368e-08	2.8874e-06
Cldn34a	2.62678	3.5025	-1.06602	4.71298e-07	1.87162e-05
Phlda1	6.47096	7.39089	-1.06255	0.000720737	0.0107002
Cryab	4.88408	5.835	-1.06059	2.20053e-11	1.92173e-09
Coq7	3.37197	4.27302	-1.05374	4.86593e-10	3.39034e-08
Hoxb9	2.25239	3.23522	-1.05292	3.79655e-05	0.00089032
Fnd3c2	3.15094	4.01495	-1.05252	1.45786e-08	8.06209e-07
Abcb1a	3.28758	4.1565	-1.05181	1.09194e-08	6.25356e-07
Shisa2	2.85505	3.74595	-1.04568	7.50327e-05	0.00159662
Pigr	6.80887	7.7039	-1.04343	5.34195e-19	1.25731e-16
Rhox3g	3.70695	4.57994	-1.04031	1.04631e-11	9.55027e-10
H1f4	5.83586	6.88366	-1.0365	1.68631e-06	5.9282e-05
Sfrp5	3.53459	4.42066	-1.03433	1.72865e-07	7.59976e-06
C1qtnf1	3.41238	4.32193	-1.02595	1.54159e-08	8.45245e-07
Cpne8	3.34717	4.1964	-1.02408	1.63588e-09	1.07389e-07
Mycs	2.27009	3.07325	-1.01981	4.63928e-05	0.00106466
H2al3	2.4361	3.27302	-1.01906	5.83481e-06	0.000177902
Slc41a2	5.184	6.01309	-1.01673	1.22194e-10	9.32154e-09
Thrb	3.96782	4.87856	-1.01627	4.73211e-08	2.36605e-06
Kcnab3	4.42033	5.33985	-1.01622	3.66346e-13	4.23381e-11
Mael	2.79518	3.67243	-1.01535	8.03417e-07	3.04038e-05
Samt4	2.04182	2.82443	-1.00457	0.000170179	0.00316422
Dcxr	4.30055	5.14636	-1.00214	2.10568e-12	2.11664e-10
Ssbp3	4.92097	5.79008	-1.00136	8.18869e-14	1.07511e-11
H6pd	6.70533	5.47573	1.00067	4.20738e-17	8.12024e-15
Clec12a	4.70044	3.43741	1.02549	9.61464e-09	5.55576e-07
Gpr160	4.61644	3.39232	1.02836	2.16402e-09	1.37387e-07
Serpinb11	5.9083	4.75489	1.02879	5.88617e-08	2.88333e-06
Tmbim4	7.47335	6.27767	1.02944	2.77569e-31	1.30661e-28
Slc38a1	6.01714	4.82018	1.03053	1.10931e-19	2.85463e-17
Mboat1	4.184	2.96963	1.03979	8.9769e-08	4.23604e-06
Atf5	6.31342	5.14975	1.04151	1.46522e-11	1.30317e-09
Tacc2	6.52356	5.25739	1.05351	2.96078e-13	3.48434e-11
Qsox1	8.70105	7.53916	1.0542	0.00052941	0.00828008
Zfp462	4.24345	3.01495	1.05735	2.7939e-07	1.16463e-05
Gucy2c	5.45943	4.22239	1.05801	1.3965e-10	1.05696e-08
Prr15l	5.52356	4.26679	1.05988	1.02736e-16	1.87058e-14
Yeats4	5.36375	4.14296	1.06486	5.39433e-13	6.01795e-11
Adam15	6.04568	4.78572	1.07602	6.43564e-17	1.21772e-14
Arpc3	7.34142	6.08746	1.07954	2.47132e-26	9.35225e-24
Cd300lf	4.74859	3.38082	1.08561	2.56532e-06	8.59561e-05
Prob1	4.25683	3	1.09815	1.37732e-08	7.66061e-07
Fkbp11	6.7775	5.3634	1.09882	3.41177e-12	3.29236e-10
G0s2	7.654	6.30834	1.09959	4.86749e-12	4.56032e-10
Usp18	4.48239	3.1565	1.10086	0.00271277	0.0299865
Stt3b	7.66031	6.40656	1.10549	5.04773e-19	1.20273e-16
Apod	6.48713	5.21594	1.10578	1.77465e-11	1.56396e-09
Mpi	5.8134	4.50779	1.10813	2.71472e-17	5.40146e-15
LOC118568653	4.99469	3.71882	1.11372	5.24915e-11	4.40472e-09
Rtl1	4.3346	3.05889	1.11874	2.76931e-08	1.45634e-06
Ndufc2	6.94527	5.58747	1.14029	6.39893e-25	2.28702e-22
Aldh3a2	8.68629	7.44225	1.14376	6.74549e-08	3.2547e-06
Eml1	4.984	3.63421	1.14599	5.54041e-13	6.14539e-11
Mtch2	9.01566	7.59619	1.14945	4.11632e-10	2.95334e-08
Sult1a1	4.36375	3.01495	1.15167	6.6687e-10	4.56404e-08
Fgfbp1	7.70492	6.48247	1.15628	3.19859e-09	1.99138e-07
Acox1	7.9143	6.63904	1.15775	7.80047e-22	2.35233e-19
Rab11fip4	4.8314	3.48113	1.16334	1.00409e-10	7.8457e-09
Hsdl2	4.87254	3.52356	1.17498	2.36809e-11	2.04036e-09
Acaa2	5.85065	4.4865	1.1759	3.9846e-22	1.22068e-19
Pik3ap1	5.19794	3.75489	1.1842	1.78738e-13	2.21131e-11
Efhd2	5.8314	4.43185	1.20249	1.02788e-18	2.33388e-16
Odad4	4.35962	2.92283	1.20424	4.90799e-09	2.95091e-07
Mthfd2	6.94665	5.54432	1.20608	8.81189e-16	1.41725e-13
Itih2	4.79823	3.38082	1.22557	3.71619e-13	4.26919e-11
Soga3	4.6095	3.18322	1.22881	2.21199e-11	1.92301e-09
Tor3a	5.2984	3.86625	1.2319	9.25945e-13	9.92819e-11
Uba1y	3.06228	1.66297	1.25139	2.32626e-05	0.000591525
Dhrs4	5.95146	4.49185	1.25302	6.50202e-21	1.76745e-18
Ypel3	5.65569	4.1565	1.25784	3.43403e-19	8.38947e-17
Gm40892	5.81943	4.33985	1.25893	1.43217e-16	2.51281e-14
Esp23	5.25016	3.86625	1.2636	1.14958e-11	1.03677e-09
Dgkg	5.44587	3.96963	1.2738	4.73785e-11	3.99304e-09
Suox	4.50125	3.04439	1.28057	7.05554e-12	6.54673e-10
Gramd1a	6.27667	4.74595	1.28458	2.98454e-21	8.47082e-19
Srsx	6.79747	5.37504	1.2935	8.98764e-40	5.78205e-37
LOC118568792	10.5245	8.94642	1.29443	1.23278e-43	8.81206e-41
St6galnac1	4.69717	3.22239	1.29544	8.98071e-12	8.2537e-10
Ndfip1	7.99535	6.47438	1.3295	2.03345e-27	8.17615e-25
Scn1b	4.82243	3.30986	1.33379	2.85116e-16	4.86968e-14
Tacc1	5.24793	3.70966	1.35054	3.08277e-18	6.68511e-16
Prom2	7.75803	6.23522	1.35605	2.18754e-21	6.30141e-19
Ccl8	5.20025	3.5025	1.36301	3.58243e-07	1.45583e-05
Phyhd1	5.984	4.5025	1.36327	1.53874e-18	3.37474e-16
Lcn2	5.17932	3.64386	1.37851	6.73972e-14	9.0331e-12
Slc23a1	5.33039	3.69116	1.40698	1.52589e-13	1.92481e-11
Coro2a	5.02628	3.45943	1.41878	2.36013e-15	3.61512e-13
A4gnt	4.92376	3.32193	1.44848	3.48507e-12	3.34636e-10
Fut4	4.36375	2.70044	1.46537	1.1725e-12	1.22321e-10
Pgf	4.73909	3.11548	1.4746	1.97985e-14	2.76891e-12
Hspb8	5.32405	3.69116	1.47984	4.86622e-20	1.26916e-17
Nrg4	5.87976	4.20945	1.48578	1.54699e-17	3.1101e-15
Mxra8	5.24121	3.53398	1.49911	4.38642e-15	6.61391e-13
Abo	7.15928	5.38658	1.53634	2.1935e-11	1.92173e-09
Thbs1	4.23897	2.77259	1.54391	8.78438e-05	0.0018289
Kcnq2	4.26568	2.54432	1.55415	2.33532e-12	2.31136e-10
Mro	5.70044	3.89885	1.57492	3.0541e-13	3.57237e-11
Gm1553	16.9236	15.1802	1.59256	0.00292453	0.031692
Ttc39c	5.71344	3.90689	1.59845	1.95667e-19	4.90439e-17
Cdcp3	4.80128	2.98489	1.62641	2.77921e-14	3.80416e-12
Bok	4.50125	2.64386	1.65731	1.43085e-15	2.24516e-13
Ccdc18	5.74067	3.80735	1.66506	6.88021e-24	2.37122e-21
Pmvk	5.16757	3.29768	1.67559	1.00699e-17	2.11248e-15
Plpp1	4.19331	2.34577	1.70306	4.41641e-12	4.17827e-10
Fut8	5.4517	3.43741	1.76143	6.09822e-21	1.68137e-18
Isg20	7.19099	5.17659	1.77575	3.58454e-34	1.97662e-31
Aldh3b2	5.90264	3.87447	1.78008	2.47725e-15	3.76464e-13
Fgf1	5.44976	3.47032	1.79522	1.30615e-23	4.20144e-21
C7	4.96239	2.96963	1.81478	3.49196e-21	9.76736e-19
Sdc3	5.5761	3.51307	1.86887	8.41329e-27	3.24753e-24
Tent5a	7.29408	5.19967	1.92811	1.3367e-39	8.32204e-37
Rgcc	6.67076	4.57491	1.95115	5.80701e-67	6.22641e-64
B4galt6	6.89553	4.22239	2.03172	2.90541e-07	1.20074e-05
Pyroxd2	6.04053	3.70966	2.0823	3.92384e-31	1.8031e-28
Cyp2b10	7.84069	5.55203	2.12946	5.55993e-31	2.43879e-28
Kdm5d	4.22995	1.8413	2.22379	1.04451e-17	2.16764e-15
Esp38	8.22201	5.68182	2.36626	1.20473e-17	2.47354e-15
Gm10256	5.17228	2.58496	2.43126	1.1278e-31	5.58115e-29
Faim2	6.14975	3.45943	2.44542	3.24015e-42	2.23339e-39
Scd1	8.24681	5.56478	2.51622	1.51785e-72	1.95297e-69
Ddx3y	4.54916	1.77259	2.57606	8.31442e-24	2.7667e-21
Scgb1b3	17.6726	14.8722	2.58933	2.31146e-07	9.82624e-06
Uty	4.28758	1.45943	2.61149	4.49581e-20	1.18862e-17
Hsd17b11	7.00397	4.13614	2.63607	2.50742e-71	3.02458e-68
Eif2s3y	5.17698	2.16993	2.88229	2.1194e-33	1.10552e-30
Abcc2	6.31448	3.20945	2.92435	1.199e-52	1.00611e-49
Wfdc12	12.2179	8.79847	2.94704	1.43793e-13	1.8258e-11
Cyp2j13	6.48997	3.23522	2.99172	2.10257e-35	1.26811e-32
Scgb1b10	7.66993	4.32793	3.11788	1.06408e-30	4.56372e-28
St6galnac2	7.07744	3.67243	3.17655	2.22503e-77	3.30332e-74
Serpina3k	5.55639	2.11548	3.2462	2.36417e-27	9.31194e-25
Cyp4a12a	7.31661	3.70966	3.33355	1.32335e-53	1.16094e-50
Esp34	6.91535	3.24793	3.34002	3.47145e-42	2.31031e-39
Jchain	6.78059	3.05889	3.44213	2.91218e-14	3.95811e-12
Scgb2a2	10.3396	6.90589	3.44931	2.76651e-17	5.44833e-15
Gm5724	6.90901	2.9542	3.66327	1.08092e-59	1.09799e-56
Slc27a2	9.14571	4.98109	4.05375	1.16801e-43	8.67019e-41
Gm20815	7.77672	3.38082	4.25037	7.4792e-179	4.81162e-175
Gm20792	6.40239	2	4.29798	4.39987e-74	6.06553e-71
Fmo5	8.69942	3.96963	4.41	1.34163e-79	2.15779e-76
Ly6f	8.90654	3.87447	4.76257	1.51831e-57	1.46517e-54
Igkc	9.1116	3.29768	5.3198	4.3015e-28	1.76636e-25
Gm21783	8.45145	2.92283	5.36511	3.36352e-232	6.49159e-228
Sly	7.12077	1.5025	5.46322	5.00083e-97	9.65161e-94
Igha	9.427	3.11548	5.80851	2.19233e-28	9.19827e-26
Gm21828	8.07115	1.8413	6.09593	1.12241e-152	4.3325e-149
Scgb2b3	9.93213	2.41504	7.17446	2.48041e-98	5.98398e-95
Esp24	11.0574	3.23522	7.54056	4.32095e-97	9.26604e-94
Gm10573	12.7687	3.70966	8.6727	1.67457e-163	8.07979e-160
Scgb2b12	14.0486	4.79008	8.75224	1.5777e-118	4.34994e-115
Scgb2b11	14.0205	4.5597	9.12839	4.14764e-131	1.33416e-127
Scgb2b10	15.5793	4.48113	10.5028	5.64212e-210	5.44465e-206

## Sheet: Duct Epi
Gene	TSP-1-/-	WT	log2FoldChange	pvalue	padj
Gm14743	6.03342	10.7466	-5.03258	3.73893e-08	3.211e-06
Fxyd2	3.8365	7.54174	-3.05697	0.000167224	0.00311419
Klk1b22	-0.106915	2.91754	-2.77387	1.48964e-07	1.0114e-05
Pkp1	0.777608	3.57154	-2.73597	1.88003e-11	3.60412e-09
Ybx2	-0.485427	2.38466	-2.63818	5.70432e-07	2.86006e-05
Bsnd	0.440573	3.05889	-2.48011	9.49278e-09	9.97966e-07
Ckmt1	2.60204	5.16099	-2.31667	2.46546e-11	4.22891e-09
Atp6v0d2	1.09954	4.0199	-2.30683	0.000996008	0.0124367
Scnn1a	1.28011	3.8413	-2.23636	4.8896e-07	2.61233e-05
Elovl7	1.4021	3.79586	-2.23612	5.34323e-08	4.04967e-06
Inpp5j	0.836501	3.48829	-2.18907	0.000286834	0.00481851
Kctd1	0.440573	2.78427	-2.15373	1.84641e-06	8.35757e-05
Atp1b1	4.66432	7.37697	-2.13808	5.16707e-05	0.00131998
Slc4a11	0.514573	3.18763	-2.13014	0.00123726	0.0144008
Scnn1b	0.192645	2.5025	-2.11491	1.80883e-05	0.000540823
Sgk1	0.716207	2.97982	-2.10963	3.91992e-08	3.27565e-06
Atp2a3	2.5325	5.26053	-2.10586	0.000115173	0.00238955
Dnase1	7.3917	10.0617	-2.06468	0.00219594	0.0221565
Ndrg2	1.32193	3.53051	-2.06108	1.05683e-09	1.42449e-07
Klk1b9	0.777608	3.32193	-2.05966	0.000473461	0.00707802
Tfcp2l1	4.51907	6.59329	-2.05818	3.58949e-08	3.211e-06
Foxi1	0.280108	2.76081	-2.05006	0.00156884	0.0170999
Oxct1	2.56768	4.80162	-2.02914	4.73934e-07	2.61233e-05
Chchd10	3.51457	5.72792	-2.01491	4.19836e-10	5.9489e-08
Mapk13	1.51457	3.71272	-2.01419	1.11394e-05	0.00039293
Ak1	0.836501	3.03953	-1.96555	6.10095e-07	3.01258e-05
Slc25a4	1.89308	4.09686	-1.9626	9.21354e-08	6.67265e-06
Klk1b11	1.61891	4.0199	-1.95622	0.000837261	0.0110471
Pitx1	0.777608	3.16993	-1.95421	0.00104467	0.0128962
Phospho1	-0.106915	2	-1.89323	0.000261195	0.00445673
Scnn1g	0.514573	2.558	-1.87816	9.66394e-05	0.00211374
Spire1	1.5502	3.47393	-1.85518	1.15277e-05	0.000395311
Ascl3	1.5502	3.8635	-1.84795	0.00140992	0.0159604
Cat	2.63559	4.71272	-1.83536	1.51473e-05	0.000463147
Tns4	1.47805	3.63743	-1.81763	7.5224e-05	0.00174969
Tmprss2	2.05063	4.32992	-1.80004	0.000428295	0.00661523
Ppargc1a	0.777608	2.97982	-1.78983	0.00326056	0.0293541
Klk1b26	2.822	5.41879	-1.76669	0.00559483	0.0435168
Slit2	1.28011	3.20511	-1.74955	2.18317e-05	0.000646815
Kcnj16	0.893085	2.73697	-1.74584	7.05554e-05	0.00166623
Cox7a1	1.36257	3.20511	-1.72843	1.37633e-06	6.4078e-05
Pfkm	0.947533	2.83007	-1.72825	6.78196e-05	0.00162518
Fam189a2	1.974	3.88536	-1.71508	5.21248e-09	6.06695e-07
S100a1	2.65208	4.51658	-1.71493	2.83543e-07	1.68012e-05
Cdo1	2.77761	4.55117	-1.70541	1.94897e-10	3.02461e-08
Pcolce	1.44057	3.32193	-1.67687	0.000276314	0.00466585
Foxi2	0.192645	1.95936	-1.64083	0.00100644	0.0125191
Ldhb	2.4021	4.36146	-1.62221	0.000109719	0.00229215
Meis2	1.61891	3.33787	-1.61423	3.14607e-07	1.8309e-05
Akap7	0.836501	2.63743	-1.60921	0.000295611	0.0049405
Tmem94	1.14684	2.85244	-1.57629	1.03754e-05	0.000371577
Eno1	3.92735	5.62774	-1.57285	2.21225e-09	2.67026e-07
Atp1a1	5.2854	7.05769	-1.57175	5.35938e-06	0.000213003
Mgst3	1.19265	2.87447	-1.56221	0.000129841	0.00256455
H2al1a	1.74723	3.42999	-1.56162	9.88467e-08	7.00307e-06
Smim5	1.4021	3.23947	-1.55961	7.73604e-05	0.00177547
Ntrk2	0.652077	2.35364	-1.55127	0.000687542	0.00945443
Prdx5	2.4021	4.0199	-1.53993	5.28072e-07	2.77578e-05
Pde4d	1	2.71272	-1.53706	5.38589e-05	0.00135755
Fndc5	1.05063	2.85244	-1.50528	0.00093717	0.0120204
Gm16405	2.25873	3.85244	-1.50275	5.28503e-08	4.04967e-06
Dpysl3	0.893085	2.58496	-1.50153	0.000646043	0.00899767
Krt7	3.05063	4.81876	-1.49943	7.99163e-05	0.00182131
Epb41l1	0.836501	2.38466	-1.49517	0.000455802	0.00690246
Ttpa	0.280108	2	-1.48513	0.00347366	0.0307627
Slc25a21	0.584963	2.25634	-1.47872	0.000452861	0.0068966
Rap1gap	1.14684	2.78427	-1.47469	0.000310605	0.00508673
Trim2	1.5502	3.11548	-1.47184	1.52061e-05	0.000463147
Itpr2	1.89308	3.45943	-1.4682	4.40475e-06	0.000177223
Cox5a	3.26946	4.86899	-1.46009	2.28664e-08	2.19181e-06
Cftr	0.36257	2.03953	-1.44575	0.00616558	0.046513
Cox5b	3.87915	5.4411	-1.44461	2.46654e-08	2.2967e-06
Cox6c	3.77007	5.33787	-1.4423	2.43328e-07	1.46853e-05
Cox4i1	4.41665	5.96193	-1.4267	9.22839e-07	4.42284e-05
Acot13	1.974	3.65025	-1.42474	1.31631e-05	0.00043332
Cadps2	1.92057	3.68806	-1.42152	0.000402254	0.00636381
Rragd	0.893085	2.53051	-1.41666	0.00214084	0.0217351
Tmx2	1.23704	2.80735	-1.41192	8.78455e-05	0.00194754
Arg1	1.8365	3.42999	-1.41015	0.00122553	0.0143669
Gm10058	3.70044	5.23522	-1.39889	2.40178e-16	8.79905e-14
AV320801	1	2.71272	-1.39201	0.00147713	0.0165669
Ech1	2.25873	3.71272	-1.38633	2.28096e-07	1.40258e-05
Btbd35f1	3.48727	5.005	-1.38365	4.36332e-13	1.01572e-10
Cox7b	3.69249	5.24793	-1.38212	5.54716e-07	2.83019e-05
Arhgef10	2.05063	3.47393	-1.37103	5.00346e-05	0.00129415
Idh3g	2.58496	4.05889	-1.3623	4.8203e-07	2.61233e-05
Idh3a	2.12338	3.65025	-1.36141	0.00146438	0.0165135
Clcnka	1.28011	2.73697	-1.36077	0.000791852	0.0105333
Pkp4	1.89308	3.30581	-1.35694	5.18432e-05	0.00131998
Gas6	2.19265	3.72489	-1.35411	1.77782e-05	0.000536472
Ivns1abp	2.974	4.43741	-1.34707	3.34938e-07	1.91502e-05
Serpinb6b	0.893085	2.38466	-1.33899	0.00109121	0.0132527
Sms	1.32193	2.73697	-1.33886	0.000177033	0.00325961
Slc9a1	2.12338	3.59826	-1.33849	0.000189975	0.00345882
Atp6v1b1	1.51457	2.95936	-1.33019	9.20097e-05	0.00202608
Efnb2	0.716207	2.18763	-1.31346	0.00166566	0.017834
Cox8a	3.85798	5.31792	-1.30671	4.57513e-08	3.63667e-06
Acat1	2.49643	4	-1.30426	4.32788e-06	0.000176464
Mmp15	1.32193	2.73697	-1.29468	0.000342676	0.00550139
Acsl5	2.86507	4.45943	-1.29458	0.000568133	0.0081566
Cpt1a	2.12338	3.5025	-1.28756	1.44921e-05	0.000454131
Ets1	1.28011	2.63743	-1.28372	0.000332365	0.00536227
Etfa	2.70044	4.16099	-1.27426	0.000103517	0.00219066
Atp5b	5.44531	6.90689	-1.27399	5.4152e-05	0.00135755
Dld	1.44057	2.78427	-1.2718	0.00158414	0.017209
Acss1	3.8365	5.22239	-1.27177	1.35742e-07	9.41241e-06
Gm21466	2.89308	4.32992	-1.27173	2.17927e-07	1.36582e-05
Cox6a1	4.26411	5.77259	-1.26048	0.000154804	0.00293318
Hadh	2.36257	3.72489	-1.25499	2.3434e-05	0.000681888
Htra3	1.4021	2.80735	-1.25132	0.000747538	0.0101509
Ogdh	2.94753	4.33787	-1.24741	9.67366e-07	4.56905e-05
Ndufb7	2.7625	4.11548	-1.24617	5.44168e-06	0.000213668
Gatd3a	1.974	3.39993	-1.23768	0.000106814	0.00224585
Tmcc3	1.23704	2.63743	-1.23476	0.000762439	0.0103103
Abhd17c	1.44057	2.83007	-1.22908	0.000300404	0.00496962
Txnip	3.46877	4.84688	-1.22144	1.51376e-05	0.000463147
Atp5a1	5.16419	6.47573	-1.21514	1.69475e-07	1.10464e-05
Tcn2	3.72403	5.1788	-1.21302	0.000592108	0.00842633
Unc13b	2.14684	3.58496	-1.20779	0.000149506	0.00286612
Galt	1.32193	2.66297	-1.20518	0.000709645	0.0096767
Slc25a5	3.55897	4.9645	-1.20175	5.5579e-07	2.83019e-05
Slc25a16	0.947533	2.28951	-1.19765	0.00221055	0.0222351
Fundc2	1.05063	2.35364	-1.19396	0.0022814	0.0226679
Clybl	1	2.28951	-1.19204	0.00621111	0.0466584
Aco2	2.92057	4.2647	-1.19078	7.23702e-06	0.000271097
Isoc1	1.44057	2.76081	-1.18817	0.000532813	0.00775195
Kcnq1	1.51457	2.71272	-1.18668	0.00502032	0.0403981
Aldh1l1	1.8365	3.152	-1.18666	0.000202299	0.00364251
Insig1	2.12338	3.47393	-1.18159	0.000224597	0.00395655
Ndufa1	2.61891	4.0199	-1.1788	5.50948e-05	0.00137064
Egln3	1.4021	2.73697	-1.17781	0.00226951	0.0226188
Tspan8	1.28011	2.558	-1.17726	0.00481132	0.0394964
Caskin2	1.74723	3.09686	-1.17303	0.00274008	0.0257347
Esrrg	1.28011	2.58496	-1.17178	0.0016715	0.017834
Mdh1	4.27479	5.59826	-1.1602	3.95484e-06	0.000167387
Atp5e	4.01282	5.34577	-1.15859	1.42479e-08	1.40709e-06
Prdx2	2.7318	4.0199	-1.14888	7.14293e-06	0.000270684
Uqcrh	3.41181	4.63097	-1.14747	6.47156e-07	3.14788e-05
Cyc1	2.65208	3.97982	-1.14691	0.000120635	0.00246154
Itpr1	1.5502	2.91754	-1.14493	0.00422356	0.0356595
Esrra	1.6845	2.95936	-1.13836	0.000775268	0.0103549
Nhsl1	1.4021	2.66297	-1.13705	0.00155661	0.0170235
Gtf2i	2.71621	3.92811	-1.13322	1.67485e-06	7.68778e-05
Selenbp1	1.4021	2.66297	-1.12584	0.00155538	0.0170235
Atp5g3	4.43582	5.74595	-1.12006	2.69963e-05	0.000765051
Klhdc7a	2.16993	3.59826	-1.11632	0.00350756	0.0308117
Atp5o	3.39232	4.58496	-1.11436	0.000132914	0.00260944
Atp5mpl	2.87915	4.11548	-1.10979	3.71909e-06	0.00015948
Lmf1	1.19265	2.44478	-1.10885	0.00249012	0.0238685
Calm2	3.91374	5.21378	-1.10748	0.000115848	0.00238955
Mgll	2.09954	3.33787	-1.10331	0.000124049	0.00248664
Mt1	3.54137	4.93336	-1.10065	8.6951e-05	0.00194754
Itprid1	1.14684	2.38466	-1.10027	0.0039842	0.0342599
Intu	0.947533	2.22239	-1.08893	0.00668614	0.0490769
Pwwp4c	1.4021	2.58496	-1.08776	0.00312497	0.0282896
Nipsnap2	2.47805	3.67557	-1.08528	0.000204781	0.00364689
Wwp1	1.47805	2.66297	-1.07891	0.00233849	0.0230944
Llgl2	1.4021	2.61143	-1.07764	0.00200161	0.0206432
Atp5d	3.75489	4.95936	-1.07608	2.66718e-06	0.000117464
Slc25a39	2.51457	3.67557	-1.07582	0.000574496	0.00821177
Mpc2	3.25873	4.4667	-1.07143	7.86704e-06	0.000288075
Ndufa12	2.66838	3.87447	-1.07115	2.37773e-05	0.000685755
Mt2	2.85086	4.05889	-1.07003	0.000520305	0.00762275
Cish	1.89308	3.078	-1.06936	0.000246453	0.00427229
Runx2	2	3.20511	-1.06719	0.00499237	0.0402726
Mgp	1.44057	2.63743	-1.06665	0.00288546	0.0267912
Aplp2	3.7318	4.8635	-1.06558	5.72901e-05	0.00140965
Mthfd1	1.23704	2.38466	-1.06541	0.00431497	0.0362436
Cldn4	1.5502	2.71272	-1.05946	0.00600105	0.0460324
Cox7a2	4.06301	5.23947	-1.05437	2.34252e-05	0.000681888
Lama5	1.71621	2.89616	-1.05181	0.00109639	0.0132527
Rnf44	1.23704	2.41504	-1.05061	0.00416554	0.035261
Tpi1	3.8365	5.02483	-1.05053	1.16446e-05	0.000395311
Ndufv1	1.44057	2.58496	-1.04615	0.00343871	0.0305361
Cox7c	2.80735	3.97982	-1.04474	2.43769e-05	0.000696879
Uqcr10	2.19265	3.30581	-1.04357	0.00150211	0.0167408
Ndufa4	3.51457	4.78427	-1.03374	5.86458e-05	0.00142632
Slc25a3	4.25334	5.42999	-1.03334	2.29769e-06	0.000102578
Fmc1	1.71621	2.9386	-1.02944	0.00371003	0.0322426
Stx6	1.6845	2.78427	-1.02556	0.00301109	0.0276426
Nr3c2	2.21501	3.36923	-1.02047	0.000405614	0.00638597
Ndufa11	2.60204	3.74894	-1.01837	3.60104e-05	0.000986201
Nfe2l2	1.71621	2.87447	-1.01584	0.0044527	0.0371134
Aldoa	4.62727	5.72489	-1.01326	0.000103162	0.00219066
Grina	2.66838	3.78427	-1.00722	5.7528e-05	0.00140965
Mrpl12	2.07529	3.20511	-1.00353	0.00030726	0.00505738
Gabarapl1	2.74723	3.83007	-1.00105	0.000255655	0.00438516
Cox6b1	3.7318	4.89616	-1.00048	0.000984129	0.0123948
Sec11c	3.87915	2.97982	1.00446	2.93189e-05	0.00082371
Vcp	4.22055	3.27302	1.01197	4.8196e-05	0.00126574
H2-Eb1	3.72403	2.78427	1.02731	0.001629	0.0175792
Erp44	3.73954	2.80735	1.03742	7.56999e-05	0.00174969
Gal3st2	4.16993	3.27302	1.04408	0.000989199	0.0123992
Lima1	3.01282	1.95936	1.06228	0.00224383	0.0224314
Fgfbp1	3.60204	2.58496	1.06473	0.000457481	0.00690246
Nans	3.63559	2.68806	1.06938	0.000102093	0.00218896
Prom2	3.18133	2.25634	1.08218	0.000440591	0.00674125
Ube2j1	3.822	2.78427	1.08429	0.000101943	0.00218896
H2-Aa	4.67646	3.58496	1.08566	0.00244881	0.0236815
C1qb	2.89308	1.87447	1.12838	0.00108197	0.0132527
Csrp1	3.52356	2.53051	1.14279	3.07866e-05	0.000857551
Ankle2	2.5502	1.58496	1.14837	0.00195144	0.020254
Abca1	3.15843	2.11548	1.16404	7.25216e-05	0.00170034
Sox9	3.92735	2.80735	1.16614	0.00241981	0.0235931
Hdac7	2.71621	1.63743	1.16767	0.00190606	0.0198462
Tent5a	3.12338	2.152	1.17191	0.00187121	0.0196086
Esp3	3.31159	2.152	1.20039	0.00309191	0.0280684
Mtch2	5.44531	4.43741	1.20195	4.39209e-08	3.57845e-06
Aldh3a2	4.64797	3.30581	1.20803	0.00137049	0.0156169
Mfge8	3.05063	1.95936	1.23715	0.000124173	0.00248664
Gjb2	3.01282	1.73697	1.27527	0.00107649	0.0132388
Srsx	4.25334	3.09686	1.33983	3.74403e-08	3.211e-06
Papss2	3.19265	1.83007	1.35848	0.00115243	0.0137072
Edem3	4.10553	2.80735	1.414	1.38402e-05	0.000437913
Mthfd2	2.90689	1.63743	1.42096	0.000120849	0.00246154
Cd74	6.23567	4.71272	1.43806	0.000800919	0.0106106
Clu	3.45003	2.11548	1.45403	0.000151369	0.00288487
Nupr1	6.31029	4.72489	1.45407	1.14701e-05	0.000395311
Junb	3.26946	1.83007	1.49748	3.77704e-05	0.00102578
Slc31a2	4.71228	3.152	1.51002	6.63456e-06	0.000257405
H2-Ab1	4.86507	3.30581	1.53305	4.36368e-05	0.00116568
Fgg	3.67646	2.152	1.58549	0.00530989	0.0421045
Cyp4a12a	4.15265	2.58496	1.59303	0.00292116	0.0268929
Laptm5	2.79256	1.22239	1.65065	0.00012437	0.00248664
Scgb1b10	3.32193	1.73697	1.66018	2.83747e-06	0.000123297
Qsox1	3.96743	2.18763	1.75358	1.24336e-05	0.000413479
Sel1l3	2.51457	0.917538	1.76917	0.00012717	0.00252712
Scd1	3.61891	1.78427	1.8515	4.04141e-07	2.27085e-05
Slc7a5	4.93411	3.16993	1.86247	4.08321e-13	1.01572e-10
Cyp2b10	3.4021	1.58496	1.8889	7.09624e-08	5.25605e-06
Gpx2	3.3322	1.41504	1.91731	4.33173e-06	0.000176464
Esp31	6.16419	3.98995	2.06336	0.00349259	0.0307631
Wfdc12	7.56768	5.69735	2.11496	7.03086e-06	0.000269572
Agr2	4.86153	2.66297	2.13007	0.000377097	0.00599493
Gal3st2c	4.23704	2.11548	2.24936	1.42325e-08	1.40709e-06
Esp34	2.70044	0.530515	2.34138	7.75308e-06	0.000287128
Esp6	10.003	7.3885	2.41918	0.00219257	0.0221565
Gm12887	8.12153	5.49896	2.41931	0.000940536	0.0120204
Scgb2b24	10.9495	8.32042	2.4213	0.00348679	0.0307631
Fmo5	4.06916	1.63743	2.53697	1.02823e-10	1.67551e-08
Scgb2b2	12.12	9.32443	2.58944	0.0020004	0.0206432
Esp15	9.73701	7.0236	2.59905	0.000490636	0.0072681
Lcn2	4.16993	1.47393	2.70454	2.6923e-12	5.84947e-10
Esp38	3.73954	0.917538	2.85916	1.09273e-09	1.42449e-07
Slc27a2	4.50098	1.47393	3.11014	1.94967e-13	5.29498e-11
Ly6f	4.32193	0.830075	3.24913	1.76898e-07	1.13042e-05
Gm1553	12.2676	8.44202	3.66106	1.12128e-05	0.00039293
Jchain	5.44531	0.530515	3.75304	1.53776e-07	1.02276e-05
Scgb2a2	5.31935	1.22239	3.94023	2.38226e-10	3.52899e-08
Gm20792	3.77007	-0.169925	4.05698	3.82036e-14	1.13187e-11
Gm10256	2.822	-1.58496	4.32562	5.93868e-09	6.67384e-07
Gm20815	5.14393	0.736966	4.49046	3.29983e-29	2.68854e-26
Scgb1b3	12.8333	8.13214	4.52081	6.41594e-09	6.96985e-07
Scgb2b3	5.12042	0.415037	4.59806	1.31964e-09	1.65412e-07
Esp24	6.12338	1.28951	4.77297	1.47493e-14	4.8068e-12
Igha	7.72938	0.736966	5.39232	3.05642e-12	6.22555e-10
Igkc	7.76392	0.830075	5.49363	2.09072e-11	3.78536e-09
Gm21783	5.91203	0.152003	5.80188	4.18222e-32	1.36299e-28
Sly	4.7587	-1.58496	6.07709	2.42993e-16	8.79905e-14
Gm10573	7.97523	1.73697	6.13079	1.06979e-22	4.98063e-20
Gm21828	5.51907	-0.847997	6.42396	3.46488e-23	2.25841e-20
Scgb2b11	8.65821	1.91754	6.57803	6.48455e-23	3.52219e-20
Scgb2b12	8.68199	1.78427	6.78127	1.45945e-29	1.58545e-26
Scgb2b10	10.4206	3.16993	7.20904	6.48138e-31	1.05614e-27

## Sheet: Myoepithelial cells
Gene	TSP-1-/-	WT	log2FoldChange	pvalue	padj
Gm14743	13.005	14.8944	-5.24781	5.34183e-09	6.46882e-07
Pnliprp1	6.09733	7.77424	-3.48566	7.57643e-05	0.00329973
A2ml1	3.80735	5.12928	-2.18183	4.70866e-06	0.000320253
Phyh	7.78267	8.67419	-2.02022	8.66713e-05	0.00361616
Dnase1	9.2817	10.5309	-1.98227	7.59743e-11	1.39708e-08
Car6	8.89138	10.4543	-1.93573	2.79257e-07	2.71865e-05
Cyp2a4	4.53605	5.70966	-1.9165	6.02472e-07	5.02772e-05
Ces1d	3.24286	4.45396	-1.82219	1.09654e-05	0.000648135
Rap1gap	1.76553	3.04439	-1.72001	0.000397049	0.0114613
Adh1	4.33628	5.24159	-1.61975	2.9073e-05	0.00153561
Esp4	5.67243	6.43463	-1.59077	0.000544796	0.0143117
Hmgn3	2.75132	3.57491	-1.51592	1.50653e-05	0.000854052
Irs2	2.26303	3.11548	-1.49848	0.00139013	0.0288786
Cish	2.22239	3.14296	-1.44955	4.00233e-07	3.61301e-05
AV320801	1.87447	2.70044	-1.38845	8.61108e-05	0.00361616
Wfdc18	6.07468	6.8009	-1.38416	3.66291e-05	0.00181864
Cd81	3.45943	4.32793	-1.33186	2.12501e-10	3.63817e-08
Fthl17b	2	2.71882	-1.32476	0.000202809	0.00662464
Cobl	1.34104	2.22239	-1.32269	9.55851e-05	0.00389
Btbd35f1	4.3599	4.94251	-1.29846	4.02936e-09	5.00145e-07
Gm10058	4.62059	5.2062	-1.29813	1.41334e-09	2.06389e-07
Padi2	2.24286	2.8413	-1.29582	0.000131062	0.00485614
Txnip	4.40145	5.4457	-1.29349	0.000404256	0.0115352
Gpc4	1.34104	2.16993	-1.29173	0.000175114	0.00603778
Smco4	2.76553	3.57491	-1.22663	0.000468703	0.0130006
Defa34	2.09311	2.75489	-1.21761	7.52147e-05	0.00329973
H1f4	3.65535	4.54432	-1.20922	7.19656e-07	5.85753e-05
Dcxr	2.24286	2.98489	-1.20827	2.02134e-05	0.00111511
Fdft1	2.3599	3.16993	-1.20792	5.42618e-06	0.000349883
Trim24	2.848	3.49185	-1.2046	0.00011082	0.00440178
Cldn34c2	2.1592	2.73697	-1.19431	0.000825542	0.0190643
Aox3	3	3.40372	-1.1789	0.00115921	0.0251331
Dppa4	1.51937	2.27302	-1.1741	0.00054299	0.0143117
Ssxb10	1.79355	2.43741	-1.17381	0.000403527	0.0115352
Cyp2f2	4.99398	5.48382	-1.16864	0.00288459	0.0494129
Gm21466	3.90046	4.41504	-1.14768	6.07579e-07	5.02772e-05
Klrg2	3.03562	3.29768	-1.14584	0.00264884	0.0466456
Abhd14b	2.63227	3.3339	-1.13939	9.99289e-07	8.00237e-05
Appl2	3.03562	3.55459	-1.12714	3.29753e-05	0.00168786
Blzf1	1.82103	2.56478	-1.12393	0.000160942	0.00558794
Slc27a1	1.926	2.62449	-1.11481	0.000652606	0.0163646
Erdr1	6.83458	7.37214	-1.09611	4.62494e-05	0.00216185
Akr1c18	4.47249	4.8413	-1.09562	0.00234342	0.0429338
Tox3	2.34104	2.85798	-1.08386	0.00114215	0.0249814
Igfbp5	3.73697	4.51307	-1.06039	5.2949e-06	0.00034591
Magea8	2.07039	2.60486	-1.05571	0.000594296	0.0154486
Clmn	2.09311	2.70044	-1.05527	0.000504017	0.013586
Galt	1.848	2.52356	-1.03514	0.000669536	0.0166495
Dusp1	2.37851	2.98489	-1.03395	0.000153535	0.00539475
Cdo1	3.8413	4.44294	-1.03047	2.92728e-07	2.79499e-05
Errfi1	2.79355	3.44846	-1.0139	5.09961e-06	0.000337594
Calml3	1.97575	2.52356	-1.00613	0.00166218	0.0335476
Gm7827	1.82103	2.32193	-1.0034	0.00240189	0.0433651
Furin	5.87774	6.35462	-1.00012	1.83642e-08	2.07224e-06
Aldh3a2	5.96501	4.65821	1.07536	6.41962e-08	6.50478e-06
Upf3a	2.55254	1.05889	1.10803	0.00184549	0.0360742
Ndfip1	5.59096	4.22882	1.1187	2.67587e-08	2.88819e-06
Mthfd2	4.45505	3.05889	1.12693	4.13934e-07	3.66996e-05
Acox1	5.36224	3.96193	1.13477	2.23641e-11	4.62657e-09
Ypel3	3.38773	1.90689	1.14088	0.000137288	0.00493937
Akr1c12	2.69302	1.16993	1.14304	0.000859795	0.0196723
Aldh3b2	3.03562	1.73697	1.15831	0.00122565	0.0263435
Mtch2	6.43518	4.96578	1.16766	3.1249e-07	2.92739e-05
Rgcc	3.91329	2.45943	1.24855	4.37537e-06	0.000310338
Fkbp11	4.29768	2.71882	1.27417	1.15411e-08	1.33259e-06
Abo	4.30256	2.75489	1.27436	4.87462e-06	0.000327061
Prom2	5.05021	3.48113	1.27697	2.46172e-09	3.39512e-07
Sdc3	3.26303	1.70044	1.28798	4.50963e-05	0.00215291
Fgfbp1	5.17259	3.59495	1.31209	1.91527e-10	3.39618e-08
Irak3	2.43296	0.807355	1.31344	0.000635171	0.0161823
B4galt6	4.28787	2.66297	1.41609	0.00134278	0.0283698
Mro	3	1.27302	1.43784	3.81131e-05	0.00187358
Isg20	4.45505	2.75489	1.46393	3.47597e-09	4.42518e-07
Jchain	3.37851	1.58496	1.57802	0.00287924	0.0494129
Pyroxd2	3.14839	1.16993	1.63695	1.24535e-06	9.81455e-05
Serpina3k	2.73697	0.662965	1.73952	6.96742e-05	0.00308868
Tent5a	4.40599	2.39232	1.80616	9.15019e-12	2.27154e-09
Eif2s3y	2.6477	0.5025	1.87464	6.88102e-06	0.000427053
Gm10256	2.43296	0.222392	1.91206	3.20721e-05	0.00165873
Fut8	2.86129	0.662965	1.91998	1.57886e-06	0.000120601
Cyp2b10	5.07895	2.8413	1.93079	1.72472e-11	3.72313e-09
Nrg4	3.19114	0.874469	2.04077	2.4934e-08	2.75105e-06
Scd1	5.71699	3.49185	2.07453	9.63645e-12	2.27833e-09
Cyp2j13	3.24286	0.938599	2.08487	8.54389e-06	0.000517322
Hsd17b11	4.51937	2.11548	2.18683	1.3979e-13	3.85587e-11
Scgb1b10	4.8679	2.39232	2.33622	3.07938e-10	4.77785e-08
Faim2	3.46815	0.874469	2.33931	2.20258e-09	3.12452e-07
St6galnac2	4.36457	1.80735	2.35449	1.13015e-13	3.30069e-11
Esp38	5.54638	2.96963	2.41145	1.90367e-14	6.75123e-12
Scgb1b3	15.0799	12.217	2.57315	4.30418e-07	3.74917e-05
Esp34	3.90046	1.05889	2.58468	6.30808e-12	1.6484e-09
Wfdc12	9.48328	6.65583	2.7436	2.55566e-09	3.42942e-07
Gm5724	3.95109	0.938599	2.80277	3.04381e-10	4.77785e-08
Abcc2	3.66297	0.662965	2.83008	3.19721e-09	4.1774e-07
Cyp4a12a	4.48971	1.32193	2.94445	5.53824e-11	1.05759e-08
Scgb2a2	7.81421	4.43741	3.13716	1.62713e-11	3.67214e-09
Gm20792	3.96963	0.415037	3.3221	2.10173e-14	6.95672e-12
Igkc	5.20163	1.27302	3.44869	2.49176e-10	4.12386e-08
Fmo5	5.79008	2.05889	3.62832	3.67538e-20	1.52069e-17
Igha	5.49399	1.36923	3.72486	1.18786e-09	1.78719e-07
Gm20815	5.31711	1.32193	3.83112	1.7318e-23	9.55374e-21
Slc27a2	6.34696	1.87447	4.32159	3.7003e-25	2.2965e-22
Gm21783	5.8312	1.22239	4.40576	9.94323e-26	7.05259e-23
Ly6f	6.22239	1.22239	4.76536	4.47217e-21	2.01857e-18
Gm21828	5.39232	0.222392	5.00304	7.21388e-22	3.58169e-19
Sly	4.52356	-0.777608	5.0834	1.46572e-18	5.5979e-16
Scgb2b3	7.08746	0.736966	6.15384	5.30741e-33	4.39188e-30
Esp24	8.05492	1.22239	6.44948	4.10109e-34	4.07239e-31
Gm10573	10.0957	1.9386	7.84197	1.91127e-58	4.74474e-55
Scgb2b12	11.1592	2.73697	8.07602	1.60311e-56	2.65315e-53
Scgb2b11	11.1492	2.66297	8.235	7.8189e-54	9.70521e-51
Scgb2b10	12.7501	3.40372	9.10855	1.64858e-66	8.18518e-63
